# Supplementary material for: Niclosamide Attenuates Inflammation-Associated Profibrotic Responses in Human Subepithelial Lung Myofibroblasts
Source: Biomedicines. 2023 Jul 19;11(7):2032. doi: 10.3390/biomedicines11072032 (PMC10377180; doi:10.3390/biomedicines11072032)
Supplement: Supplementary file 1 [file biomedicines-11-02032-s001.zip]

Archive with 1 entries (1 files):
- biomedicines-2491312-supplementary.pdf
